# Supplementary material for: Anomalous flocking in nonpolar granular Brownian vibrators
Source: Nat Commun. 2024 Jul 17;15:6032. doi: 10.1038/s41467-024-50479-7 (PMC11255308; doi:10.1038/s41467-024-50479-7)
Supplement: Supplementary file 3 — Source Data [file 41467_2024_50479_MOESM3_ESM.zip]

Archive with 4 entries (4 files):
- fig1.xlsx
- fig2.xlsx
- fig3.xlsx
- fig4.xlsx
