# Supplementary material for: Anomalous flocking in nonpolar granular Brownian vibrators
Source: Nat Commun. 2024 Jul 17;15:6032. doi: 10.1038/s41467-024-50479-7 (PMC11255308; doi:10.1038/s41467-024-50479-7)
Supplement: Supplementary file 3 — Source Data [file 41467_2024_50479_MOESM3_ESM.zip › fig1.xlsx]

## Sheet: fig1a-e
The relevant raw data on particle positions and velocities can be accessed through the following link in the public database Figshare: [provide link].

## Sheet: fig1f
fig1(f)
\phi	\Omega		\phi	\psi_6^{global}
XDataAll_1	YDataAll_1		XDataAll_2	YDataAll_2
0.110977	0.0298144		0.110977	0.386033
0.150611	-0.040984		0.150611	0.396118
0.190246	-0.0502676		0.190246	0.391436
0.22988	-0.0429725		0.22988	0.379509
0.269515	-0.0410951		0.269515	0.37777
0.317076	0.413745		0.317076	0.392745
0.35671	0.421776		0.35671	0.392327
0.396345	0.415885		0.396345	0.396405
0.43598	0.401791		0.43598	0.40314
0.475614	0.403704		0.475614	0.423177
0.515248	0.385358		0.515248	0.441914
0.554883	0.367587		0.554883	0.45683
0.594518	0.376862		0.594518	0.486902
0.634152	0.360007		0.634152	0.523596
0.66586	0.326747		0.66586	0.562478
0.68964	0.276716		0.68964	0.609886
0.713421	-0.0133781		0.713421	0.675718
0.753055	-0.00365364		0.753055	0.868821
0.79269	0.000517855		0.79269	0.954147
0.816471	6.39523e-05		0.816471	0.975975
0.832325	0.000185609		0.832325	0.986277

## Sheet: fig1g
fig1(g)
\phi	0.832	0.753	0.713	0.69	0.555	0.317	0.27	0.111	Single		0.832	0.753	0.713	0.69	0.555	0.317	0.27	0.111	Single
	t/s	t/s	t/s	t/s	t/s	t/s	t/s	t/s	t/s		MSD/D^2	MSD/D^2	MSD/D^2	MSD/D^2	MSD/D^2	MSD/D^2	MSD/D^2	MSD/D^2	MSD/D^2
	XDataAll_1	XDataAll_2	XDataAll_3	XDataAll_4	XDataAll_5	XDataAll_6	XDataAll_7	XDataAll_8	XDataAll_9		YDataAll_1	YDataAll_2	YDataAll_3	YDataAll_4	YDataAll_5	YDataAll_6	YDataAll_7	YDataAll_8	YDataAll_9
	0	0	0	0	0	0	0	0	0		0	0	0	0	0	0	0	0	0
	0	0	0	0	0	0	0	0	0		0	0	0	0	0	0	0	0	0
	0	0	0	0	0	0	0	0	0		0	0	0	0	0	0	0	0	0
	0.025	0.025	0.025	0.025	0.025	0.025	0.025	0.025	0.025		0.000994424	0.00135247	0.00139734	0.00131862	0.00126818	0.00116219	0.00135206	0.00143871	0.0018444
	0.025	0.025	0.025	0.025	0.025	0.025	0.025	0.025	0.025		0.000994424	0.00135247	0.00139734	0.00131862	0.00126818	0.00116219	0.00135206	0.00143871	0.0018444
	0.05	0.05	0.05	0.05	0.05	0.05	0.05	0.05	0.05		0.00131627	0.00237834	0.00308097	0.00349473	0.00355771	0.00324798	0.00378558	0.00416868	0.00624319
	0.075	0.075	0.075	0.075	0.075	0.075	0.075	0.075	0.075		0.00150478	0.00321071	0.00479839	0.00586269	0.00625462	0.00581245	0.00683441	0.00767192	0.0122355
	0.125	0.125	0.125	0.125	0.125	0.125	0.125	0.125	0.125		0.00172468	0.00437705	0.00792547	0.0104081	0.0118716	0.0114351	0.0137136	0.015731	0.0268752
	0.175	0.175	0.175	0.175	0.175	0.175	0.175	0.175	0.175		0.00186118	0.00517545	0.0106079	0.0144893	0.0173511	0.0172415	0.0209583	0.0243647	0.0431739
	0.225	0.225	0.225	0.225	0.225	0.225	0.225	0.225	0.225		0.00195837	0.00577514	0.0130062	0.0181871	0.0226015	0.023103	0.0283333	0.0333448	0.0603719
	0.3	0.3	0.3	0.3	0.3	0.3	0.3	0.3	0.3		0.00207567	0.00644951	0.0162279	0.023265	0.0300936	0.0319685	0.0394768	0.0471795	0.0885873
	0.4	0.4	0.4	0.4	0.4	0.4	0.4	0.4	0.4		0.00218472	0.00714363	0.0201087	0.0294295	0.0395391	0.0438528	0.0544552	0.0657689	0.126918
	0.55	0.55	0.55	0.55	0.55	0.55	0.55	0.55	0.55		0.00233158	0.00792888	0.0253713	0.0379792	0.0530028	0.0614955	0.0766287	0.0936379	0.186204
	0.725	0.725	0.725	0.725	0.725	0.725	0.725	0.725	0.725		0.00244917	0.00862624	0.0309211	0.0471278	0.067749	0.0821418	0.102221	0.12611	0.253687
	0.95	0.95	0.95	0.95	0.95	0.95	0.95	0.95	0.95		0.00258705	0.00941023	0.0375166	0.0583384	0.0859672	0.108517	0.134598	0.167427	0.337061
	1.25	1.25	1.25	1.25	1.25	1.25	1.25	1.25	1.25		0.00273861	0.0102782	0.0456657	0.0723439	0.108902	0.142992	0.177456	0.221773	0.456018
	1.625	1.625	1.625	1.625	1.625	1.625	1.625	1.625	1.625		0.0028942	0.0112323	0.0550516	0.0890017	0.136116	0.186051	0.22978	0.28895	0.589203
	2.125	2.125	2.125	2.125	2.125	2.125	2.125	2.125	2.125		0.00308035	0.0122313	0.0665783	0.110245	0.170377	0.241942	0.297997	0.378658	0.779087
	2.775	2.775	2.775	2.775	2.775	2.775	2.775	2.775	2.775		0.00330011	0.0133503	0.0804753	0.136453	0.213654	0.313221	0.384023	0.49385	1.01407
	3.625	3.625	3.625	3.625	3.625	3.625	3.625	3.625	3.625		0.00355693	0.0144793	0.0972316	0.169741	0.269137	0.404434	0.494416	0.641133	1.33857
	4.725	4.725	4.725	4.725	4.725	4.725	4.725	4.725	4.725		0.00385201	0.0156335	0.117705	0.212056	0.339524	0.521958	0.633851	0.829554	1.73806
	6.15	6.15	6.15	6.15	6.15	6.15	6.15	6.15	6.15		0.00418168	0.0166466	0.142952	0.266082	0.430656	0.670519	0.80947	1.07135	2.26217
	8	8	8	8	8	8	8	8	8		0.00451896	0.0177171	0.174559	0.336704	0.549788	0.86425	1.03359	1.38036	2.94971
	10.4	10.4	10.4	10.4	10.4	10.4	10.4	10.4	10.4		0.00486307	0.0186044	0.214067	0.428831	0.706596	1.11362	1.31646	1.77413	3.85544
	13.525	13.525	13.525	13.525	13.525	13.525	13.525	13.525	13.525		0.0051762	0.0194614	0.264595	0.552193	0.91644	1.43969	1.67804	2.2721	4.98127
	17.6	17.6	17.6	17.6	17.6	17.6	17.6	17.6	17.6		0.00545909	0.0202301	0.329655	0.718646	1.19801	1.86999	2.13699	2.90513	6.41133
	22.9	22.9	22.9	22.9	22.9	22.9	22.9	22.9	22.9		0.00558238	0.0209311	0.412313	0.945271	1.58129	2.44618	2.7233	3.70594	8.32908
	29.775	29.775	29.775	29.775	29.775	29.775	29.775	29.775	29.775		0.00563331	0.0216786	0.519338	1.25484	2.10919	3.22399	3.47814	4.71678	10.7562
	38.725	38.725	38.725	38.725	38.725	38.725	38.725	38.725	38.725		0.0058045	0.022464	0.657601	1.6849	2.8432	4.28652	4.44566	6.0086	13.9192
	50.35	50.35	50.35	50.35	50.35	50.35	50.35	50.35	50.35		0.00582372	0.0232663	0.835927	2.29061	3.88505	5.75704	5.68624	7.65048	17.8042
	65.45	65.45	65.45	65.45	65.45	65.45	65.45	65.45	65.45		0.00583954	0.024237	1.06825	3.15671	5.3738	7.80759	7.26725	9.74755	22.7496
	85.1	85.1	85.1	85.1	85.1	85.1	85.1	85.1	85.1		0.00591442	0.0247261	1.36998	4.41769	7.53388	10.726	9.2974	12.4694	29.3414
	110.65	110.65	110.65	110.65	110.65	110.65	110.65	110.65	110.65		0.00599046	0.0258125	1.76352	6.28029	10.743	14.9591	11.8942	15.9606	37.6793
	143.875	143.875	143.875	143.875	143.875	143.875	143.875	143.875	143.875		0.00595759	0.0271781	2.27799	9.05436	15.5532	21.1657	15.2351	20.3797	46.0101
	187.025	187.025	187.025	187.025	187.025	187.025	187.025	187.025	187.025		0.00608152	0.0287202	2.94138	13.275	22.7625	30.2673	19.404	26.0504	58.1188
	243.15	243.15	243.15	243.15	243.15	243.15	243.15	243.15	243.15		0.0059134	0.0309857	3.80662	19.7299	33.7065	43.611	24.553	33.1941	70.6414
	316.125	316.125	316.125	316.125	316.125	316.125	316.125	316.125	316.125		0.00612032	0.0343257	4.96774	29.6353	50.2386	63.3698	30.8069	41.6289	94.6577
	410.975	410.975	410.975	410.975	410.975	410.975	410.975	410.975	410.975		0.00608179	0.0369921	6.52483	44.8659	75.1415	92.1962	38.2716	51.8546	124.472
	534.275	534.275	534.275	534.275	534.275	534.275	534.275	534.275			0.00628693	0.0402111	8.62875	67.9521	111.814	133.007	47.5378	64.2617
	694.55	694.55	694.55	694.55	694.55	694.55	694.55	694.55			0.00632035	0.0422898	11.4346	102.127	163.498	188.148	58.425	80.0579
	902.925	902.925	902.925	902.925	902.925	902.925	902.925	902.925			0.00634688	0.0438715	15.0236	150.791	229.068	255.858	71.1363	94.8437
	1173.83	1173.83	1173.83	1173.83	1173.83	1173.83	1173.83	1173.83			0.00663997	0.0454786	19.6582	213.295	301.337	324.512	85.2995	113.359
	1525.97	1525.97	1525.97	1525.97	1525.97	1525.97	1525.97	1525.97			0.00645917	0.0479561	25.7928	284.398	354.361	363.4	101.976	134.284
	1983.8	1983.8	1983.8	1983.8	1983.8	1983.8	1983.8	1983.8			0.00685958	0.0477541	33.4699	339.343	338.352	333.341	123.364	160.308
