# Supplementary material for: Anomalous flocking in nonpolar granular Brownian vibrators
Source: Nat Commun. 2024 Jul 17;15:6032. doi: 10.1038/s41467-024-50479-7 (PMC11255308; doi:10.1038/s41467-024-50479-7)
Supplement: Supplementary file 3 — Source Data [file 41467_2024_50479_MOESM3_ESM.zip › fig2.xlsx]

## Sheet: fig2
fig2
Equilibrium hard sphere	Equilibrium hard sphere		Brownian vibrator	Brownian vibrator
r/D	g(r)		r/D	g(r)
XDataAll_1	YDataAll_1		XDataAll_2	YDataAll_2
0.05	0		0.05	0
0.1	0		0.1	0
0.15	0		0.15	0
0.2	0		0.2	0
0.25	0		0.25	0
0.3	0		0.3	0
0.35	0		0.35	0
0.4	0		0.4	0
0.45	0		0.45	0
0.5	0		0.5	0
0.55	0		0.55	0
0.6	0		0.6	0
0.65	0		0.65	0
0.7	0		0.7	0
0.75	0		0.75	0
0.8	0		0.8	0
0.85	0		0.85	0
0.9	0		0.9	0
0.95	0		0.95	0
1	0		1	0.0470913
1.05	1.16147		1.05	0.761545
1.1	1.14955		1.1	1.80435
1.15	1.13787		1.15	1.76208
1.2	1.12643		1.2	1.61498
1.25	1.11526		1.25	1.76854
1.3	1.10437		1.3	1.56109
1.35	1.09379		1.35	1.47965
1.4	1.08353		1.4	1.55924
1.45	1.07361		1.45	1.34806
1.5	1.06407		1.5	1.50844
1.55	1.05492		1.55	1.39026
1.6	1.04622		1.6	1.30306
1.65	1.03798		1.65	1.36924
1.7	1.03026		1.7	1.40337
1.75	1.02311		1.75	1.32199
1.8	1.0166		1.8	1.3479
1.85	1.01082		1.85	1.26591
1.9	1.00591		1.9	1.30871
1.95	1.0021		1.95	1.1894
2	1		2	1.3084
2.05	1		2.05	1.20352
2.1	1		2.1	1.23379
2.15	1		2.15	1.27533
2.2	1		2.2	1.18443
2.25	1		2.25	1.29643
2.3	1		2.3	1.19022
2.35	1		2.35	1.28161
2.4	1		2.4	1.26094
2.45	1		2.45	1.24569
2.5	1		2.5	1.24037
2.55	1		2.55	1.22104
2.6	1		2.6	1.30715
2.65	1		2.65	1.11901
2.7	1		2.7	1.22343
2.75	1		2.75	1.22791
2.8	1		2.8	1.21401
2.85	1		2.85	1.304
2.9	1		2.9	1.10233
2.95	1		2.95	1.26461
3	1		3	1.2202
3.05	1		3.05	1.16947
3.1	1		3.1	1.23812
3.15	1		3.15	1.14053
3.2	1		3.2	1.32705
3.25	1		3.25	1.15468
3.3	1		3.3	1.2031
3.35	1		3.35	1.20217
3.4	1		3.4	1.14769
3.45	1		3.45	1.24283
3.5	1		3.5	1.1501
3.55	1		3.55	1.1316
3.6	1		3.6	1.24502
3.65	1		3.65	1.13021
3.7	1		3.7	1.17716
3.75	1		3.75	1.12926
3.8	1		3.8	1.20595
3.85	1		3.85	1.21518
3.9	1		3.9	1.10676
3.95	1		3.95	1.1481
4	1		4	1.12581
4.05	1		4.05	1.20071
4.1	1		4.1	1.14716
4.15	1		4.15	1.09959
4.2	1		4.2	1.12737
4.25	1		4.25	1.16312
4.3	1		4.3	1.15157
4.35	1		4.35	1.13184
4.4	1		4.4	1.09033
4.45	1		4.45	1.15413
4.5	1		4.5	1.09708
4.55	1		4.55	1.13058
4.6	1		4.6	1.10044
4.65	1		4.65	1.13293
4.7	1		4.7	1.0852
4.75	1		4.75	1.09541
4.8	1		4.8	1.08454
4.85	1		4.85	1.10399
4.9	1		4.9	1.18508
4.95	1		4.95	1.05572
5	1		5	1.1261
5.05	1		5.05	1.02132
5.1	1		5.1	1.12766
5.15	1		5.15	1.12456
5.2	1		5.2	1.07655
5.25	1		5.25	1.09394
5.3	1		5.3	1.05957
5.35	1		5.35	1.09423
5.4	1		5.4	1.0972
5.45	1		5.45	1.06629
5.5	1		5.5	1.13782
5.55	1		5.55	1.03633
5.6	1		5.6	1.09038
5.65	1		5.65	1.09267
5.7	1		5.7	1.07961
5.75	1		5.75	1.10879
5.8	1		5.8	1.08593
5.85	1		5.85	1.06307
5.9	1		5.9	1.03752
5.95	1		5.95	1.02829
6	1		6	1.09521
6.05	1		6.05	1.08332
6.1	1		6.1	1.0601
6.15	1		6.15	1.10931
6.2	1		6.2	1.02836
6.25	1		6.25	1.06073
6.3	1		6.3	1.03346
6.35	1		6.35	1.0989
6.4	1		6.4	1.03106
6.45	1		6.45	1.06191
6.5	1		6.5	1.03501
6.55	1		6.55	1.01615
6.6	1		6.6	1.06459
6.65	1		6.65	1.07211
6.7	1		6.7	1.05085
6.75	1		6.75	1.02766
6.8	1		6.8	1.05622
6.85	1		6.85	1.02133
6.9	1		6.9	1.00454
6.95	1		6.95	1.04594
7	1		7	1.04818
7.05	1		7.05	1.03774
7.1	1		7.1	1.00054
7.15	1		7.15	0.977837
7.2	1		7.2	1.0722
7.25	1		7.25	1.08097
7.3	1		7.3	1.03223
7.35	1		7.35	0.997072
7.4	1		7.4	1.01044
7.45	1		7.45	1.0558
7.5	1		7.5	0.984182
7.55	1		7.55	1.05615
7.6	1		7.6	0.97375
7.65	1		7.65	1.06218
7.7	1		7.7	1.00627
7.75	1		7.75	0.994148
7.8	1		7.8	1.0244
7.85	1		7.85	1.02047
7.9	1		7.9	1.05986
7.95	1		7.95	1.00311
8	1		8	0.973492
8.05	1		8.05	1.051
8.1	1		8.1	1.00304
8.15	1		8.15	1.02048
8.2	1		8.2	1.0076
8.25	1		8.25	1.02282
8.3	1		8.3	1.0109
8.35	1		8.35	0.977944
8.4	1		8.4	1.01818
8.45	1		8.45	1.01884
8.5	1		8.5	1.00755
8.55	1		8.55	1.01861
8.6	1		8.6	0.942705
8.65	1		8.65	1.0231
8.7	1		8.7	1.00581
8.75	1		8.75	0.987802
8.8	1		8.8	1.01457
8.85	1		8.85	0.98407
8.9	1		8.9	1.02975
8.95	1		8.95	1.00962
9	1		9	1.01914
9.05	1		9.05	0.989477
9.1	1		9.1	1.00047
9.15	1		9.15	0.99142
9.2	1		9.2	0.987008
9.25	1		9.25	0.995226
9.3	1		9.3	1.00714
9.35	1		9.35	1.01851
9.4	1		9.4	0.992283
9.45	1		9.45	1.00482
9.5	1		9.5	0.973393
9.55	1		9.55	1.03136
9.6	1		9.6	0.982855
9.65	1		9.65	1.00074
9.7	1		9.7	0.981173
9.75	1		9.75	0.987216
9.8	1		9.8	0.990091
9.85	1		9.85	1.01152
9.9	1		9.9	0.973699
9.95	1		9.95	1.00836
10	1		10	0.99338
