# Supplementary material for: Anomalous flocking in nonpolar granular Brownian vibrators
Source: Nat Commun. 2024 Jul 17;15:6032. doi: 10.1038/s41467-024-50479-7 (PMC11255308; doi:10.1038/s41467-024-50479-7)
Supplement: Supplementary file 3 — Source Data [file 41467_2024_50479_MOESM3_ESM.zip › fig3.xlsx]

## Sheet: Sheet1
fig3
\phi	\phi	Pe_c	Pe
XDataAll_1	XDataAll_2	YDataAll_1	YDataAll_2
0.110977	0.110977	0.15717	0.290388
0.150611	0.150611	0.120497	0.290108
0.190246	0.190246	0.13941	0.27468
0.22988	0.22988	0.136647	0.246242
0.269515	0.269515	0.169068	0.233356
0.317076	0.317076	0.210937	0.202188
0.35671	0.35671	0.198186	0.181607
0.396345	0.396345	0.190829	0.161169
0.43598	0.43598	0.211947	0.148851
0.475614	0.475614	0.269808	0.142655
0.515248	0.515248	0.258845	0.138339
0.554883	0.554883	0.30398	0.133808
0.594518	0.594518	0.328971	0.121413
0.634152	0.634152	0.367061	0.108259
0.66586	0.66586	0.388045	0.0949977
0.68964	0.68964	0.385666	0.0820203
0.713421	0.713421	0.382593	0.0692704
0.753055	0.753055	0.50624	0.0534658
0.79269	0.79269	0.842215	0.0487682
0.816471	0.816471	1.08714	0.0418399
