# Supplementary material for: Anomalous flocking in nonpolar granular Brownian vibrators
Source: Nat Commun. 2024 Jul 17;15:6032. doi: 10.1038/s41467-024-50479-7 (PMC11255308; doi:10.1038/s41467-024-50479-7)
Supplement: Supplementary file 3 — Source Data [file 41467_2024_50479_MOESM3_ESM.zip › fig4.xlsx]

## Sheet: fig4a
fig4(a)
\phi	0.832	0.753	0.713	0.69	0.555	0.317	0.27	0.111		0.832	0.753	0.713	0.69	0.555	0.317	0.27	0.111
	\phi_{local}	\phi_{local}	\phi_{local}	\phi_{local}	\phi_{local}	\phi_{local}	\phi_{local}	\phi_{local}		PDF	PDF	PDF	PDF	PDF	PDF	PDF	PDF
	XDataAll_ 1	XDataAll_ 2	XDataAll_ 3	XDataAll_ 4	XDataAll_ 5	XDataAll_6	XDataAll_7	XDataAll_8		YDataAll_ 1	YDataAll_ 2	YDataAll_ 3	YDataAll_ 4	YDataAll_ 5	YDataAll_6	YDataAll_7	YDataAll_8
	0	0	0	0	0	0	0	0		0	0	0	0	0	0	0	0
	0.01	0.01	0.01	0.01	0.01	0.01	0.01	0.01		0	0	0	0	0	0	0	0
	0.02	0.02	0.02	0.02	0.02	0.02	0.02	0.02		0	0	0	0	0	0	0	0.0013052
	0.03	0.03	0.03	0.03	0.03	0.03	0.03	0.03		0	0	0	0	0	0	0	0.312608
	0.04	0.04	0.04	0.04	0.04	0.04	0.04	0.04		0	0	0	0	0	0	0	2.31131
	0.05	0.05	0.05	0.05	0.05	0.05	0.05	0.05		0	0	0	0	0	6.01564e-05	1.10786e-05	5.29468
	0.06	0.06	0.06	0.06	0.06	0.06	0.06	0.06		0	0	0	0	0	0.00246324	0.0044056	7.24921
	0.07	0.07	0.07	0.07	0.07	0.07	0.07	0.07		0	0	0	0	0	0.0109485	0.0227075	7.95404
	0.08	0.08	0.08	0.08	0.08	0.08	0.08	0.08		0	0	0	0	0	0.0400546	0.083688	7.91473
	0.09	0.09	0.09	0.09	0.09	0.09	0.09	0.09		0	0	0	0	0	0.102772	0.202665	7.53547
	0.1	0.1	0.1	0.1	0.1	0.1	0.1	0.1		0	0	0	0	0	0.199928	0.409352	6.88724
	0.11	0.11	0.11	0.11	0.11	0.11	0.11	0.11		0	0	0	0	0	0.365944	0.681199	6.30036
	0.12	0.12	0.12	0.12	0.12	0.12	0.12	0.12		0	0	0	0	0	0.594285	1.03199	5.74677
	0.13	0.13	0.13	0.13	0.13	0.13	0.13	0.13		0	0	0	0	0	0.878742	1.42773	5.18274
	0.14	0.14	0.14	0.14	0.14	0.14	0.14	0.14		0	0	0	0	0	1.15528	1.83899	4.6768
	0.15	0.15	0.15	0.15	0.15	0.15	0.15	0.15		0	0	0	0	0	1.45123	2.28479	4.13286
	0.16	0.16	0.16	0.16	0.16	0.16	0.16	0.16		0	0	0	0	0	1.75551	2.72739	3.61942
	0.17	0.17	0.17	0.17	0.17	0.17	0.17	0.17		0	0	0	0	0	2.04699	3.13061	3.21858
	0.18	0.18	0.18	0.18	0.18	0.18	0.18	0.18		0	0	0	0	0	2.2937	3.47948	2.82803
	0.19	0.19	0.19	0.19	0.19	0.19	0.19	0.19		0	0	0	0	0	2.51631	3.80406	2.51558
	0.2	0.2	0.2	0.2	0.2	0.2	0.2	0.2		0	0	0	0	0	2.72394	4.06346	2.22211
	0.21	0.21	0.21	0.21	0.21	0.21	0.21	0.21		0	0	0	0	5.04408e-05	2.88324	4.22328	1.94208
	0.22	0.22	0.22	0.22	0.22	0.22	0.22	0.22		0	0	0	0	5.04408e-05	3.03603	4.32873	1.70502
	0.23	0.23	0.23	0.23	0.23	0.23	0.23	0.23		0	0	0	0	0.000208068	3.16985	4.39901	1.47373
	0.24	0.24	0.24	0.24	0.24	0.24	0.24	0.24		0	0	0	0	0.000353085	3.26697	4.4096	1.25714
	0.25	0.25	0.25	0.25	0.25	0.25	0.25	0.25		0	0	0	0	0.000964679	3.33339	4.361	1.09451
	0.26	0.26	0.26	0.26	0.26	0.26	0.26	0.26		0	0	0	0	0.00208068	3.38513	4.28088	0.946687
	0.27	0.27	0.27	0.27	0.27	0.27	0.27	0.27		0	0	0	0	0.00403526	3.4031	4.14082	0.836836
	0.28	0.28	0.28	0.28	0.28	0.28	0.28	0.28		0	0	0	0	0.00838578	3.40039	3.96594	0.731198
	0.29	0.29	0.29	0.29	0.29	0.29	0.29	0.29		0	0	0	0	0.0155484	3.37808	3.77789	0.631397
	0.3	0.3	0.3	0.3	0.3	0.3	0.3	0.3		0	0	0	0	0.026122	3.32971	3.58507	0.540472
	0.31	0.31	0.31	0.31	0.31	0.31	0.31	0.31		0	0	0	0	0.0428053	3.28236	3.37246	0.460167
	0.32	0.32	0.32	0.32	0.32	0.32	0.32	0.32		0	0	0	0	0.0682274	3.23298	3.13958	0.396022
	0.33	0.33	0.33	0.33	0.33	0.33	0.33	0.33		0	0	0	0	0.104791	3.16945	2.91049	0.336256
	0.34	0.34	0.34	0.34	0.34	0.34	0.34	0.34		0	0	0	0	0.153605	3.06998	2.68776	0.286231
	0.35	0.35	0.35	0.35	0.35	0.35	0.35	0.35		0	0	0	0	0.21868	2.95779	2.47336	0.241427
	0.36	0.36	0.36	0.36	0.36	0.36	0.36	0.36		0	0	0	4.87101e-06	0.305009	2.84246	2.26708	0.206649
	0.37	0.37	0.37	0.37	0.37	0.37	0.37	0.37		0	0	0	4.87101e-06	0.413702	2.73643	2.05188	0.171907
	0.38	0.38	0.38	0.38	0.38	0.38	0.38	0.38		0	0	0	3.89681e-05	0.544565	2.61208	1.85231	0.144047
	0.39	0.39	0.39	0.39	0.39	0.39	0.39	0.39		0	0	0	5.35811e-05	0.70356	2.48441	1.66421	0.120648
	0.4	0.4	0.4	0.4	0.4	0.4	0.4	0.4		0	0	0	0.000185098	0.895979	2.35959	1.48561	0.100477
	0.41	0.41	0.41	0.41	0.41	0.41	0.41	0.41		0	0	1.51015e-05	0.000258163	1.10926	2.22522	1.32428	0.0828803
	0.42	0.42	0.42	0.42	0.42	0.42	0.42	0.42		0	0	2.26522e-05	0.000423778	1.36031	2.09092	1.17483	0.0663873
	0.43	0.43	0.43	0.43	0.43	0.43	0.43	0.43		0	0	0.00020387	0.000847556	1.63378	1.95447	1.03072	0.0596952
	0.44	0.44	0.44	0.44	0.44	0.44	0.44	0.44		0	0	0.00030203	0.0018656	1.9346	1.82174	0.909914	0.0508673
	0.45	0.45	0.45	0.45	0.45	0.45	0.45	0.45		0	0	0.000649364	0.00335125	2.25019	1.67738	0.788932	0.0407816
	0.46	0.46	0.46	0.46	0.46	0.46	0.46	0.46		0	0	0.00114771	0.00597673	2.57955	1.54253	0.683965	0.0324758
	0.47	0.47	0.47	0.47	0.47	0.47	0.47	0.47		0	3.59482e-05	0.00237094	0.0103265	2.91442	1.41712	0.591732	0.0284771
	0.48	0.48	0.48	0.48	0.48	0.48	0.48	0.48		0	8.62757e-05	0.00464371	0.0173359	3.23431	1.28419	0.508746	0.0230309
	0.49	0.49	0.49	0.49	0.49	0.49	0.49	0.49		0	0.000172551	0.00808685	0.0295183	3.56389	1.15905	0.435124	0.017288
	0.5	0.5	0.5	0.5	0.5	0.5	0.5	0.5		0	0.000330724	0.014067	0.0476433	3.86551	1.04539	0.366585	0.0151403
	0.51	0.51	0.51	0.51	0.51	0.51	0.51	0.51		0	0.000726154	0.023513	0.0747067	4.13726	0.929843	0.306741	0.0124825
	0.52	0.52	0.52	0.52	0.52	0.52	0.52	0.52		0	0.00117191	0.0402757	0.115609	4.36345	0.828796	0.257962	0.0104653
	0.53	0.53	0.53	0.53	0.53	0.53	0.53	0.53		0	0.00226474	0.0654121	0.176145	4.55572	0.727737	0.212573	0.00860247
	0.54	0.54	0.54	0.54	0.54	0.54	0.54	0.54		0	0.00401901	0.103694	0.259805	4.68069	0.636733	0.175737	0.0065972
	0.55	0.55	0.55	0.55	0.55	0.55	0.55	0.55		0	0.00688049	0.158309	0.374722	4.76262	0.552558	0.141408	0.00511402
	0.56	0.56	0.56	0.56	0.56	0.56	0.56	0.56		0	0.0117695	0.237041	0.529162	4.77641	0.477268	0.115114	0.00372576
	0.57	0.57	0.57	0.57	0.57	0.57	0.57	0.57		0	0.0192035	0.344541	0.731553	4.70876	0.40792	0.0931639	0.00288331
	0.58	0.58	0.58	0.58	0.58	0.58	0.58	0.58		0	0.0289671	0.497821	0.98805	4.59815	0.343315	0.0744853	0.00207646
	0.59	0.59	0.59	0.59	0.59	0.59	0.59	0.59		0	0.0429294	0.690561	1.3153	4.42592	0.287826	0.0581517	0.00162557
	0.6	0.6	0.6	0.6	0.6	0.6	0.6	0.6		0	0.0623127	0.943972	1.70366	4.20351	0.239296	0.0456809	0.00115095
	0.61	0.61	0.61	0.61	0.61	0.61	0.61	0.61		0	0.0878934	1.26353	2.16851	3.93927	0.195951	0.0350196	0.000688197
	0.62	0.62	0.62	0.62	0.62	0.62	0.62	0.62		0	0.121527	1.64841	2.69493	3.62609	0.159911	0.0267475	0.000344099
	0.63	0.63	0.63	0.63	0.63	0.63	0.63	0.63		0	0.168497	2.10971	3.2782	3.29334	0.129146	0.0198972	0.000154251
	0.64	0.64	0.64	0.64	0.64	0.64	0.64	0.64		0	0.228595	2.63807	3.89781	2.94073	0.102006	0.015307	0.000154251
	0.65	0.65	0.65	0.65	0.65	0.65	0.65	0.65		0	0.317164	3.22235	4.53878	2.5854	0.0799573	0.0116326	8.30583e-05
	0.66	0.66	0.66	0.66	0.66	0.66	0.66	0.66		0	0.436879	3.8534	5.14443	2.23174	0.0602672	0.0081908	1.18655e-05
	0.67	0.67	0.67	0.67	0.67	0.67	0.67	0.67		0	0.59664	4.48853	5.71069	1.88933	0.0455257	0.00608217	4.74619e-05
	0.68	0.68	0.68	0.68	0.68	0.68	0.68	0.68		0	0.823603	5.13096	6.18503	1.55839	0.0335419	0.00399569	2.37309e-05
	0.69	0.69	0.69	0.69	0.69	0.69	0.69	0.69		0	1.15921	5.7511	6.54494	1.25676	0.0240499	0.00286937	0
	0.7	0.7	0.7	0.7	0.7	0.7	0.7	0.7		0	1.62796	6.29415	6.75769	0.991999	0.0171129	0.00189814	0
	0.71	0.71	0.71	0.71	0.71	0.71	0.71	0.71		0	2.28313	6.74119	6.82669	0.758919	0.0116988	0.00132944	0
	0.72	0.72	0.72	0.72	0.72	0.72	0.72	0.72		0	3.18416	7.05403	6.69707	0.567597	0.00788681	0.00080874	0
	0.73	0.73	0.73	0.73	0.73	0.73	0.73	0.73		0	4.32321	7.1908	6.38561	0.409075	0.00479984	0.000395138	0
	0.74	0.74	0.74	0.74	0.74	0.74	0.74	0.74		0	5.7398	7.09434	5.89881	0.289492	0.0031313	0.000236344	0
	0.75	0.75	0.75	0.75	0.75	0.75	0.75	0.75		0	7.27402	6.77847	5.242	0.192892	0.00188701	0.000136636	0
	0.76	0.76	0.76	0.76	0.76	0.76	0.76	0.76		1.22452e-05	8.80495	6.19229	4.45552	0.127104	0.00108598	5.9086e-05	0
	0.77	0.77	0.77	0.77	0.77	0.77	0.77	0.77		3.0613e-05	10.0479	5.41617	3.61695	0.0789209	0.000607896	2.58501e-05	0
	0.78	0.78	0.78	0.78	0.78	0.78	0.78	0.78		9.79615e-05	10.7619	4.48569	2.77475	0.0469162	0.000284951	1.10786e-05	0
	0.79	0.79	0.79	0.79	0.79	0.79	0.79	0.79		0.000532665	10.6661	3.47062	1.98155	0.0261283	0.000126645	7.38575e-06	0
	0.8	0.8	0.8	0.8	0.8	0.8	0.8	0.8		0.00333681	9.69732	2.508	1.31482	0.0139027	6.64886e-05	7.38575e-06	0
	0.81	0.81	0.81	0.81	0.81	0.81	0.81	0.81		0.0204739	7.99065	1.64638	0.780657	0.00588896	3.16612e-05	0	0
	0.82	0.82	0.82	0.82	0.82	0.82	0.82	0.82		0.129242	5.90146	0.985078	0.416656	0.00219417	1.58306e-05	0	0
	0.83	0.83	0.83	0.83	0.83	0.83	0.83	0.83		0.663836	3.82814	0.517249	0.192025	0.000731391	6.33225e-06	0	0
	0.84	0.84	0.84	0.84	0.84	0.84	0.84	0.84		2.74292	2.15474	0.24059	0.0750428	0.000132407	3.16612e-06	0	0
	0.85	0.85	0.85	0.85	0.85	0.85	0.85	0.85		8.61796	1.02761	0.0975406	0.0249785	1.89153e-05	3.16612e-06	0	0
	0.86	0.86	0.86	0.86	0.86	0.86	0.86	0.86		19.0272	0.401384	0.0326494	0.00730651	0	0	0	0
	0.87	0.87	0.87	0.87	0.87	0.87	0.87	0.87		27.5087	0.12717	0.00948374	0.00170485	0	0	0	0
	0.88	0.88	0.88	0.88	0.88	0.88	0.88	0.88		24.1196	0.0306207	0.00208401	0.000292261	0	0	0	0
	0.89	0.89	0.89	0.89	0.89	0.89	0.89	0.89		12.4428	0.0059027	0.000385088	2.4355e-05	0	0	0	0
	0.9	0.9	0.9	0.9	0.9	0.9	0.9	0.9		3.90535	0.000913085	9.0609e-05	0	0	0	0	0
	0.91	0.91	0.91	0.91	0.91	0.91	0.91	0.91		0.817856	0.000100655	7.55075e-06	0	0	0	0	0
	0.92	0.92	0.92	0.92	0.92	0.92	0.92	0.92		0	0	0	0	0	0	0	0
	0.93	0.93	0.93	0.93	0.93	0.93	0.93	0.93		0	0	0	0	0	0	0	0
	0.94	0.94	0.94	0.94	0.94	0.94	0.94	0.94		0	0	0	0	0	0	0	0
	0.95	0.95	0.95	0.95	0.95	0.95	0.95	0.95		0	0	0	0	0	0	0	0
	0.96	0.96	0.96	0.96	0.96	0.96	0.96	0.96		0	0	0	0	0	0	0	0
	0.97	0.97	0.97	0.97	0.97	0.97	0.97	0.97		0	0	0	0	0	0	0	0
	0.98	0.98	0.98	0.98	0.98	0.98	0.98	0.98		0	0	0	0	0	0	0	0
	0.99	0.99	0.99	0.99	0.99	0.99	0.99	0.99		0	0	0	0	0	0	0	0

## Sheet: fig4b
fig4(b)
	\phi		\sigma^2_\phi_{local}
	XDataAll_ 1		YDataAll_ 1
	0.110977		0.00512514
	0.150611		0.00653119
	0.190246		0.00777235
	0.22988		0.00882955
	0.269515		0.00865328
	0.317076		0.0124202
	0.35671		0.0113596
	0.396345		0.0104485
	0.43598		0.00976167
	0.475614		0.00841355
	0.515248		0.0071705
	0.554883		0.0064864
	0.594518		0.00534983
	0.634152		0.00487241
	0.66586		0.00390103
	0.68964		0.00326081
	0.713421		0.00302055
	0.753055		0.00164115
	0.79269		0.000625547
	0.816471		0.000401988
	0.832325		0.00020732
